# Supplementary material for: Hepatic Phenotype in NBAS‐Associated Disease: Clinical Course, Prognostic Factors and Outcome in 230 Patients
Source: Liver Int. 2025 May 28;45(7):e70146. doi: 10.1111/liv.70146 (PMC12117995; doi:10.1111/liv.70146)
Supplement: Supplementary file 4 — Table S1. Genetic and clinical details on previously unpublished patients with NBAS‐associated disease (n = 13). ALF, acute liver failure; cELT continuously elevated liver transaminases; n.a., not applicable; ELT elevated liver transaminases. [file LIV-45-0-s004.xlsx]

## Sheet: Tabelle1
Table S1. Genetic and clinical details on previously unpublished patients with NBAS-associated disease (n=13)
		NBAS variants (NM_015909.3, NP_056993.2)						clinical phenotype
PID	sub-group	allele 1 (nucleotide change)	allele 1 (protein change)	region of NBAS affected by allele 1	allele 2 (nucleotid change)	allele 2 (protein change)	region of NBAS affected by allele 2	abnormality of the liver (HP:0001392)	short stature (HP:0004322)	abnormality of the skeletal system (HP:0000924)	abnormality of the nervous system (HP:0000707)	abnormality of the integument (HP:0001574)	abnormality of the immune system (HP:0002715)	abnormality of the musculature (HP:0003011)	other abnormalities
NBAS 147	ß-propeller	c.(451G>A)	p.(Glu151Lys)	ß-propeller	c.(680A>C)	p.(His227Pro)	ß-propeller	ALF	no	no	no	no	no	no
NBAS 160		c.(809G>C)	p.(Gly270Ala)	ß-propeller	c.(1628_1629insA)	p.(Ser544fs*11)	n.a.	ALF	no	no	no	no	reduced NK cells	no
NBAS 149		c.(1549C>T)	p.(Arg517Cys)	between ß-propeller and Sec39	c.(4843C>T)	p.(Arg1615*)	n.a.	cELT	yes	broad forehead, flat cheekbone, clinodactyly, delayed skeletal maturation, reduced bone mineral density, pathologic fracture, kyphosis, spinal stenosis	deficit of supratentorial white matter, motor delay	cutis laxa, reduced subcutaneous fat at trunk	decreased circulating IgG level, reduced NK cells	muscular hypotonia	pulmonary hypoplasia
NBAS 154		c.(2056C>T)	p.(Arg686Trp)	between ß-propeller and Sec39	c.(3706C>T)	p.(Arg1236*)	n.a.	biliary atresia	yes	reduced bone mineral density	no	no	decreased circulating IgG level, reduced NK cells	no	premature birth, Kasai portoenterostomy at 7 weeks, liver transplant at 6 months
	sec39
NBAS 143	C-terminal	c.(3860del)	p.(Leu1287*)	n.a.	c.(6859G>T)	p.(Asp2287Tyr)	C-terminal	ALF	no	no	motor delay	no	reduced NK cells	no
NBAS 151		c.(6525C>G)	p.(His2175Gln)	C-terminal	c.(6787C>T)	p.(Arg2263*)	n.a.	ALF	yes	triangular face, delayed closure of fontanel	motor delay	no	decreased circulating IgG level, reduced NK cells	muscular hypotonia	premature birth, failure to thrive
NBAS 146		c.(513+2T>C)	p.(?)	n.a.	c.(209+5G>T)	p.(?)	n.a.	ELT	no	no	retinal dystrophy, nystagmus, seizures	no	reduced NK cells	no
NBAS 148		c.(6147-1G>T)	p.(?)	n.a.	c.(del exon 27-38)		n.a.	cELT	yes	triangular face, delayed skeletal maturation, kyphosis	optic atrophy, deficit of supratentorial white matter, motor delay	reduced subcutaneous fat at trunk	decreased circulating IgG level, reduced NK cells	muscular hypotonia
NBAS 155		c.(2617C>T)	p.(Arg873Trp)	Sec39	c.(5741G>A)	p.(Arg1914His)	C-terminal	ALF	no	no	no	no	reduced NK cells	no
NBAS 156		c.(7003C>T)	p.(Arg2335Trp)	C-terminal	c.(1193A>G)	p.(Asp398Gly)	ß-propeller	ALF	no	reduced bone mineral density	no	no	decreased circulating IgG level, reduced NK cells	no	died of multiple organ failure shortly after liver transplantation at the age of 2 months
NBAS 157		c.(3596G>A)	p.(Cys1199Tyr)	Sec39	c.(3931+1_3932-1)_(4089+1_4090-1)del	p.(?)	n.a.	ALF	no	no	learning disability	no	no	no	liver transplantation at the age of 1 year
NBAS 158		c.(3596G>A)	p.(Cys1199Tyr)	Sec39	c.(3931+1_3932-1)_(4089+1_4090-1)del	p.(?)	n.a.	ALF	no	no	learning disability	no	no	no	liver transplantation at the age of 6 years
NBAS 159		c.(3331delA)	p.(Thr1111Hisfs*3)	n.a.	c.(6433_6572)_(6573_6711)	p.(?)	n.a.	cELT, ALF	no	no	no	no	reduced NK cells	no	ventricular septal defect, died at the age of 6 months of liver failure, septic shock and cardiac failure
Abbreviations: n.a., not applicable; ALF, acute liver failure; ELT, elevated liver transaminases; cELT, continuously elevated liver transaminases
