# Supplementary material for: Hepatic Phenotype in NBAS‐Associated Disease: Clinical Course, Prognostic Factors and Outcome in 230 Patients
Source: Liver Int. 2025 May 28;45(7):e70146. doi: 10.1111/liv.70146 (PMC12117995; doi:10.1111/liv.70146)
Supplement: Supplementary file 5 — Table S2. Genotype of the 230 included patients with NBAS associated disease. *IDs with a Y indicate patients from Yakutia. [file LIV-45-0-s001.xlsx]

## Sheet: Tabelle1
NBAS ID*	Allel 1 (nucleotid change)	Allel 1 (protein change)	Allel 2 (nucleotid change)	Allel 2 (protein change)	Publication
1	c.[558_560del]	p.[Ile187del]	c.[686dupT]	p.[Ser230Glnfs*4]	Haack et al., 2015 and Staufner et al., 2015
2	c.[2708T>G]	p.[Leu903Arg]	c.[2708T>G]	p.[Leu903Arg]	Haack et al., 2015 and Staufner et al., 2015
3	c.[603_605del]	p.[Leu202del]	c.[3164T>C]	p.[Leu1055Pro]	Haack et al., 2015 and Staufner et al., 2015
4	c.[2708T>G]	p.[Leu903Arg]	c.[2827G>T]	p.[Glu943*]	Haack et al., 2015 and Staufner et al., 2015
5	c.[3010C>T]	p.[Arg1004*]	c.[3164T>C]	p.[Leu1055Pro]	Haack et al., 2015 and Staufner et al., 2015
6	c.[2827G>T]	p.[Glu943*]	c.[del exons 49-50 ]	p. [Val2145_Glu2237del]	Haack et al., 2015 and Staufner et al., 2015
7	c.[1241C>T]	p. [Ser414Phe]	c.[2950delA]	p.[Ile984Leufs*8]	Staufner et al., 2020
8	c.[1241C>T]	p.[Ser414Phe]	c.[del exon 48]	p.[del exon 48]	Staufner et al., 2020
9	c.[2827G>T]	p.[Glu943*]	c.[2951T>G]	p.[Ile984Ser]	Staufner et al., 2020
10	c.[1278A>C]	p.[Cys426Trp]	c.[del exons 39–40]	p.[Val1528Glyfs*2]	Haack et al., 2015 and Staufner et al., 2015
11	c.[6840G>T]	p.[?]	c.[6840G>T]	p.[?]	Staufner et al., 2020
12	c.[1550G>A]	p.[Arg517His]	c.[6805G>T]	p.[Glu2269*]	Staufner et al., 2020
13	c.[1549C>T]	p.[Arg517Cys]	c.[5041_5048del]	p.[Ser1681Glnfs*37]	Staufner et al., 2020
14	c.[686dupT]	p.[Ser230Glnfs*4]	c.[5761G>C]	p.[Ala1921Pro]	Staufner et al., 2020
15	c.[1533_1545del]	p.[Ile512Thrfs*4]	c.[2951T>G]	p.[Ile984Ser]	Haack et al., 2015 and Staufner et al., 2015
16	c.[1042C>T]	p.[Pro348Ser]	c.[2203-3C>G]	p.[?]	Haack et al., 2015 and Staufner et al., 2015
17	c.[1042C>T]	p.[Pro348Ser]	c.[2203-3C>G]	p.[?]	Haack et al., 2015 and Staufner et al., 2015
18	c.[1187G>A]	p.[Trp396*]	c.[2330C>A]	p.[Pro777His]	Haack et al., 2015 and Staufner et al., 2015
19	c.[118-2A>G]	p.[?]	c.[2524G>T]	p.[Val842Phe]	Haack et al., 2015 and Staufner et al., 2015
20	c.[686dup]	p.[Ser230Glnfs*4]	c.[3164T>C]	p.[Leu1055Pro]	Haack et al., 2015 and Staufner et al., 2015
21	c.[173-2A>G]	p.[?]	c.[3363A>G]	p.[Ile1121Met]	Haack et al., 2015 and Staufner et al., 2015
22	c.[284C>T]	p.[Ala95Val]	c.[850A>T]	p.[Lys284*]	Garcia Segarra et al., 2015
23	c.[409C>T]	p.[Arg137Trp]	c.[1186T>A]	p.[Trp396Arg]	Garcia Segarra et al., 2015
24	c.[409C>T]	p.[Arg137Trp]	c.[409C>T]	p.[Arg137Trp]	Mégarbané et al., 2008 and Capo-Chichi et al., 2015
25	c.[409C>T]	p.[Arg137Trp]	c.[409C>T]	p.[Arg137Trp]	Mégarbané et al., 2008 and Capo-Chichi et al., 2015
26	c.[409C>T]	p.[Arg137Trp]	c.[409C>T]	p.[Arg137Trp]	Mégarbané et al., 2008 and Capo-Chichi et al., 2015
27	c.[3010C>T]	p.[Arg1004*]	c.[5741G>A]	p.[Arg1914His]	Balasubramanian et al., 2017
28	c.[2032C>T]	p.[Gln678*]	c.[5741G>A]	p.[Arg1914His]	Balasubramanian et al., 2017
29	c.[2827G>T]	p.[Glu943*]	c.[5741G>A]	p.[Arg1914His]	Kortüm et al., 2017
30	c.[680A>C]	p.[His227Pro]	c.[1749G>A]	p.[Trp583*]	Regateiro et al., 2017
31	c.[680A>C]	p.[His227Pro]	c.[1749G>A]	p.[Trp583*]	Regateiro et al., 2017
32	c.[809G>C]	p.[Gly270Ala]	c.[2926del]	p.[Ser976Profs*16]	Calvo et al., 2017
33	c.[2819A>C]	p.[His940Pro]	c.[2819A>C]	p.[His940Pro]	Hasosah et al., 2017
34	c.[409C>T]	p.[Arg137Trp]	c.[758T>G]	p.[Val253Gly]	Cardenas et al., 2017
35	c.[3596G>A]	p.[Cys1199Tyr]	c.[6611_6612insCA]	p.[Met2204Ilefs*3]	Li et al., 2017
36	c.[586C>T]	p.[Gln196*]	c.[3596G>A]	p.[Cys1199Tyr]	Li et al., 2017
37	c.[2407G>A]	p.[Glu803Lys]	c.[5389+1G>T]	p.[?]	Li et al., 2017; Zhongdie et al., 2022
40	c.[336-3C>G]	p.[?]	c.[5123T>C]	p.[Leu1708Pro]	Haskins Olney et al., 2016
41	c.[1339G>A]	p.[Glu447Lys]	c.[5454_5455delTT]	p.[Leu1818fs*16]	Sunwoo et al., 2017
42	c.[5741G>A]	p.[Arg1914His]	c.[6572+1delG]	p.[?]	Kim et al., 2017
43	c.[5741G>A]	p.[Arg1914His]	c.[6572+1delG]	p.[?]	Kim et al., 2017
44	c.[209+1G>A]	p.[?]	c.[3596G>A]	p.[Cys1199Tyr]	Wang et al., 2018
45	c.[5741C>T]	p[Arg1914His]	c.[6496-6497insA]	p.[Ser2166Phefs* 2]	He et al., 2017
46	c.[284C>T]	p.[Ala95Val]	c.[2802G>A]	p.[Trp934*]	Staufner et al., 2020
47	c.[6237-3C>G]	truncating mutation	c.[6237-3C>G]	truncating mutation	Palagano et al., 2018 (Prontera et al., 2011)
48	c.[6237-3C>G]	truncating mutation	c.[6237-3C>G]	truncating mutation	Palagano et al., 2018
50	c.[1528C>T]	p.[Arg510*]	c.[5741G>A]	p.[Arg1914His]	Staufner et al., 2020
51	c.[2191A>C]	p.[Thr731Pro]	c.[2191A>C]	p.[Thr731Pro]	Staufner et al., 2020
53	c.[3602A>C]	p.[Gln1201Pro]	c.[3602A>C]	p.[Gln1201Pro]	Staufner et al., 2020
54	c.[2819A>C]	p.[His940Pro]	c.[2819A>C]	p.[His940Pro]	Staufner et al., 2020
55	c.[2330C>A]	p.[Pro777His]	c.[2330C>A]	p.[Pro777His]	Staufner et al., 2020
56	c.[2330C>A]	p.[Pro777His]	c.[2330C>A]	p.[Pro777His]	Staufner et al., 2020
57	c.[5547delC]	p.[Trp1850Glyfs*32]	c.[6966_6969delinsTC]	p.[Gln2322Hisfs*18]	Staufner et al., 2020
58	c.[3386C>T]	p.[Ser1129Phe]	c.[3386C>T]	p.[Ser1129Phe]	Staufner et al., 2020
59	c.[3386C>T]	p.[Ser1129Phe]	c.[3386C>T]	p.[Ser1129Phe]	Staufner et al., 2020
60	c.[1342-6A>G]	p.[?]	c.[3534C>A]	p.[Ser1178Arg]	Staufner et al., 2020
62	c.[5740C>G]	p.[Arg1914Gly]	c.[6877delC]	p.[Leu2293Cysfs*9]	Staufner et al., 2020
63	c.[2423+404G>C]	p.[Arg809Phefs*10]	c.[2617C>T]	p.[Arg873Trp]	Rius et al.,
64	c.[1550G>A]	p.[Arg517His]	c.[6805G>T]	p.[Glu2269*]	Staufner et al., 2020
65	c.[405G>A]	p.[Trp135*]	c.[5741G>A]	p.[Arg1914His]	Fischer-Zirnsak et al., 2019
66	c.[2950delA]	p.[Ile984Leufs*8]	c.[3158A>G]	p.[His1053Arg]	Fischer-Zirnsak et al., 2019
67	c.[5741G>A]	p.[Arg1914His]	c.[6565_6566insT]	p.[Glu2189Valfs*7]	Fischer-Zirnsak et al., 2019
68	c.[2809C>G]	p.[Pro937Ala]	c.[del exon 43-52]	p.[del exon 43-52]	Staufner et al., 2020
69	c.[3164T>C]	p.[Leu1055Pro]	c.[del exon 42-44]	p.[del exon 42-44]	Staufner et al., 2020
70	c.[1018G>C]	p.[Gly340Arg]	c.[2674G>T]	p.[Val892Phe]	Ono et al., 2019
77	c.[500_501delTT]	p.[Phe167Cysfs*7]	c.[5752A > C]	p.[Thr1918Pro]	Li et al., 2018
78	c.[5741C>T]	p.[Arg1914His]	c.[6496_6497insA]	p.[Ser2166Phefs*2]	Yao et al., 2017
79	c.[1501C>T]	p.[Arg501*]	c.[6840G>A]	p.[?]	Carli et al., 2019
80	c.[686dupT]	p.[Ser230fs*4]	c.[6840G>A]	p.[?]	Carli et al., 2019
82	c.[812T>C]	p.[Leu271Pro]	c.[812T>C]	p.[Leu271Pro]	Staufner et al., 2020
83	c.[2535G>T]	p.[Trp845Cys]	c.[5761G>C]	p.[Ala1921Pro]	Konstantopoulou et al., 2019
84	c.[513+2T>C]	p.[?]	c.[3363A>G]	p.[Ile1121Met]	Staufner et al., 2020
85	c.[686dupT]	p.[Ser230Glnfs*4]	c.[5741G>A]	p.[Arg1914His]	Thuriot et al., 2018; Buote, 2015
86	c.[761G>A]	p.[Gly254Asp]	c.[761G>A]	p.[Gly254Asp]	Mallakmir et al., 2019
87	c.[1948C>T]	p.[Pro650Ser]	c.[1948C>T]	p.[Pro650Ser]	Ricci et al., 2019
88	c.[1342-6A>G]	p.[?]	c.[3534C>A]	p.[Ser1178Arg]	Lenz et al. 2021
89	c.[3596G>A]	p.[Cys1199Tyr]	c.[209+1G>A]	p.[?]	Wang et al ,2018
90	c.[6751_6754delCTCC]	p.[Leu2251Cysfs*5]	c.[3596-G>A]	p.[Cys1199Tyr]	Song et al., 2019
91	c.[7041_7043delTCT]	p.[2346delLeu]	c.[3759delC]	p.[Thr1254Hisfs * 16]	Gu et al., 2019
94	c.[2822G>A]	p.[Arg941His]	c.[2822G > A]	p.[Arg941His]	Chavany et al., 2020
95	c.[2708T>G]	p.[Leu903Arg]	c.[2708T > G]	p.[Leu903Arg]	Chavany et al., 2020
96	c.[5741G>A]	p.[Arg1914His]	c.[6433-2A>G]	p.[Ile2199_Asn2202delins16] p.[Ile2199Tyrfs*17]	Suzuki et al., 2020
97	c.[426C>G]	p.[Tyr142*]	c.[3596G>A]	p.[Cys1199Tyr]	Die Li et al., 2020
98	c.[501delT]	p.[Phe167Leufs*10]	c.[2570C>T]	p.[Ala857Val]	Die Li et al., 2020
99	c.[648-1G>A]	p.[?]	c.[3596G>A]	p.[Cys1199Tyr]	Die Li et al., 2020
100	c.[1018G>C]	p.[Gly340Arg]	c.[5740C>T]	p.[Arg1914Cys]	Die Li et al., 2020
101	c.[2563_c.2577+5del]	p.[His855_Gln859del]	c.[3596G>A]	p.[Cys1199Tyr]	Die Li et al., 2020
102	c.[2563_c.2577+5del]	p.[His855_Gln859del]	c.[3596G>A]	p.[Cys1199Tyr]	Die Li et al., 2020
103	c.[3284G>A]	p.[Trp1095*]	c.[3596G>A]	p.[Cys1199Tyr]	Die Li et al., 2020
104	c.[3432_3435dupCAGT]	p.[Ala1146Glnfs*14]	c.[6859G>T]	p.[Asp2287Tyr]	Die Li et al., 2020; Zhongdie et al., 2022
105	c.[2822G>A]	p.[Arg941His]	c.[2423+404G>A]	p.[?]	Die Li et al., 2020
106	c.[680_690dupACTGTTTCAGC]	p.[Phe231Thrfs*35]	c.[1361C>G]	p.[Pro454Arg]	Die Li et al., 2020
107	c.[1028G>A]	p.[Ser343Asn]	c.[5741G>A]	p.[Arg1914His]	Die Li et al., 2020
108	c.[1177_1182delinsAGATAGA]	p.[Val393Argfs*2]	c.[5752A>C]	p.[Thr1918Pro]	Die Li et al., 2020
109	c.[2239 T>C]	p.[Tyr747Asp]	c.[7003C>T]	p.[Arg2335Trp]	Die Li et al., 2020
110	c.[3115C>T]	p.[Gln1039*]	c.[7041_7043delTCT]	p.[2346delLeu]	Die Li et al., 2020
111	c.[3386C>T] c.[1A>C]	p.[Ser1129Phe] p.[Met1Leu]	c.[875G>A]	[p.Gly292Glu]	Li et al., 2020
113	c.[5741G>A]	p.[Arg1914His]	c.[del exon 35-47]	p.[del exon 35-47]	Khoreva et al., 2020
114	c.[5741G>A]	p.[Arg1914His]	c.[del exon 35-47]	p.[del exon 35-47]	Khoreva et al., 2020
115	c.[5741G>A]	p.[Arg1914His]	c.[1628_1629insA]	p.[Ser544fs]	Khoreva et al., 2020
116	c.[686dup]	p.[Ser230Glnfs*4]	c.[2411A>G]	p.[Glu804Gly]	Ritelli et al., 2020
117	c.[1549C>T]	p.[Arg517Cys]	c.[451G>A]	p.[Glu151Lys]	Krishnan et al., 2021
118	c.[5139-T>G]	p.[?]	c.[2203-2A>G]	p.[?]	Thong et al., 2021
119	c.[1265T>C]	p.[Leu422Pro]	c.[1549C>T]	p.[Arg517Cys]	Cotrina-Vinagre et al., 2021
120	c.[5741 G>A]	p.[Arg1914His]	c.[686dupT]	p.[Ser230Glnfs*4]	Hammann et al., 2024
121	c.[3596G>A]	p.[Cys1199Tyr]	ex.9del	p.[216-248 del]	Jiang et al., 2021
124	c.[1549C>T]	p.[Arg517Cys]	c.[4646T>C]	p.[Leu1549Pro]	Geem et al., 2021
123	c.[17C>A]	p.[Ser6*]	c.[5741G>A]	p.[Arg1914His]	Lacassie et al. 2020
129	c.[2809C>G]	p.[Pro973Ala]	c.[2809C>G]	p.[Pro937Ala]	Lipinski et al., 2021
130	c.[1556T>A]	p.[Val519Glu]	c.[1556T>A]	p.[Val519Glu]	Nazmi et al., 2021
131	c.[307G>A]	p.[Ala103Thr]	c.[5119T>A]	p.[Phe1707Ile]	Nazmi et al., 2021
132	c.[1628_1629InsA]	p.[Ser544Valfs*11]	c.[1226C>T]	p.[Ala409Val]	Nazmi et al., 2021
133	c.[1187G>A]	p.[Trp396*]	c.[2330C>A]	p.[Pro777His]	Hammann et al., 2024
134	c.[1187G>A]	p.[Trp396*]	c.[2330C>A]	p.[Pro777His]	Hammann et al., 2024
135	c.[3602A>C]	p.[Gln1201Pro]	c.[3602A>C]	p.[Gln1201Pro]	Nazmi et al., 2021
136	c.[3596G>A]	p.[Cys1199Tyr]	c.[3596G>A]	p.[Cys1199Tyr]	Cheng et al., 2022
137	c.[1226C>T]	p.[Ala409Val]	c.[2479_2498del]	p.[?]	Dirim et al., 2021
138	c.[2951T>G]	p.[Ile984Ser]	c.[406A>G]	p.[Arg136Gly]	Akesson et al. 2022
139	c.[2951T>G]	p.[Ile984Ser]	c.[1213C>T]	p.[Arg405*]	Akesson et al. 2022
140	c.[2951T>G]	p.[Ile984Ser]	c.[1213C>T]	p.[Arg405*]	Akesson et al. 2022
141	c.[2746A>T]	p.[Arg916*]	c.[3596G>A]	p.[Cys1199Tyr]	Jiang et al., 2022
142	c.[938_939delGC]	p.[Arg313Profs*2]	c.[1342T>C]	p.[Cys448Arg]	Ji et al., 2023
143	c.[3860del]	p.[Leu1287*]	c.[6859G>T]	p.[Asp2287Tyr]	this publication
144	c.[5104del]	p.[Met1702*]	c.[886‐5T>A]	p.[?]	Priglinger et al., 2022
145	c.[5104del]	p.[Met1702*]	c.[886‐5T>A]	p.[?]	Priglinger et al., 2022
146	c.[513+2T>C]	p.[?]	c.[209+5G>T]	p.[?]	this publication
147	c.[451G>A]	p.[Glu151Lys]	c.[680A>C]	p.[His227Pro]	this publication
148	c.[6147-1G>T]	p.[?]	c.[del exon 27-38]	p.[del exon 27-38]	this publication
149	c.[1549C>T]	p.[Arg517Cys]	c.[4843C>T]	p.[Arg1615*]	this publication
150	c.[2407G>A]	p.[Glu803Lys]	c.[2401T>C]	p.[Trp801Gly]	Zhongdie et al., 2022
151	c.[6525C>G]	p.[His2175Gln]	c.[6787C>T]	p.[Arg2263*]	this publication
152	c.[2535G>T]	p.[Trp845Cys]	c.[5741G>A]	p.[Arg1914His]	Petukhova et al., 2020
153	c.[1725+1G>T]	p.[?]	c.[1725+1G>T]	p.[?]	Shabani-Mirzaee et al., 2023
155	c.[2617C>T]	p.[Arg873Trp]	c.[5741G>A]	p.[Arg1914His]	this publication
156	c.[7003C>T]	p.[Arg2335Trp]	c.[1193A>G]	p.[Asp398Gly]	this publication
157	c.[3596G>A]	p.[Cys1199Tyr]	c.[3931+1_3932-1]_[4089+1_4090-1]del	p.[?]	this publication
158	c.[3596G>A]	p.[Cys1199Tyr]	c.[3931+1_3932-1]_[4089+1_4090-1]del	p.[?]	this publication
159	c.[3331delA]	p.[Thr1111Hisfs*3]	c.[6433_6572]_[6573_6711]	p.[?]	this publication
160	c.[809G>C]	p.[Gly270Ala]	c.[1628_1629insA]	p.[Ser544fs*11]	this publication
Y1	c.[5741G>A]	p.[Arg1914His]	c.[5741G>A]	p.[Arg1914His]	Maksimova et al., 2010
Y2	c.[5741G>A]	p.[Arg1914His]	c.[5741G>A]	p.[Arg1914His]	Maksimova et al., 2010
Y3	c.[5741G>A]	p.[Arg1914His]	c.[5741G>A]	p.[Arg1914His]	Maksimova et al., 2010
Y4	c.[5741G>A]	p.[Arg1914His]	c.[5741G>A]	p.[Arg1914His]	Maksimova et al., 2010
Y5	c.[5741G>A]	p.[Arg1914His]	c.[5741G>A]	p.[Arg1914His]	Maksimova et al., 2010
Y6	c.[5741G>A]	p.[Arg1914His]	c.[5741G>A]	p.[Arg1914His]	Maksimova et al., 2010
Y7	c.[5741G>A]	p.[Arg1914His]	c.[5741G>A]	p.[Arg1914His]	Maksimova et al., 2010
Y8	c.[5741G>A]	p.[Arg1914His]	c.[5741G>A]	p.[Arg1914His]	Maksimova et al., 2010
Y9	c.[5741G>A]	p.[Arg1914His]	c.[5741G>A]	p.[Arg1914His]	Maksimova et al., 2010
Y10	c.[5741G>A]	p.[Arg1914His]	c.[5741G>A]	p.[Arg1914His]	Maksimova et al., 2010
Y11	c.[5741G>A]	p.[Arg1914His]	c.[5741G>A]	p.[Arg1914His]	Maksimova et al., 2010
Y12	c.[5741G>A]	p.[Arg1914His]	c.[5741G>A]	p.[Arg1914His]	Maksimova et al., 2010
Y13	c.[5741G>A]	p.[Arg1914His]	c.[5741G>A]	p.[Arg1914His]	Maksimova et al., 2010
Y14	c.[5741G>A]	p.[Arg1914His]	c.[5741G>A]	p.[Arg1914His]	Maksimova et al., 2010
Y15	c.[5741G>A]	p.[Arg1914His]	c.[5741G>A]	p.[Arg1914His]	Maksimova et al., 2010
Y16	c.[5741G>A]	p.[Arg1914His]	c.[5741G>A]	p.[Arg1914His]	Maksimova et al., 2010
Y17	c.[5741G>A]	p.[Arg1914His]	c.[5741G>A]	p.[Arg1914His]	Maksimova et al., 2010
Y18	c.[5741G>A]	p.[Arg1914His]	c.[5741G>A]	p.[Arg1914His]	Maksimova et al., 2010
Y19	c.[5741G>A]	p.[Arg1914His]	c.[5741G>A]	p.[Arg1914His]	Maksimova et al., 2010
Y20	c.[5741G>A]	p.[Arg1914His]	c.[5741G>A]	p.[Arg1914His]	Maksimova et al., 2010
Y21	c.[5741G>A]	p.[Arg1914His]	c.[5741G>A]	p.[Arg1914His]	Maksimova et al., 2010
Y22	c.[5741G>A]	p.[Arg1914His]	c.[5741G>A]	p.[Arg1914His]	Maksimova et al., 2010
Y23	c.[5741G>A]	p.[Arg1914His]	c.[5741G>A]	p.[Arg1914His]	Maksimova et al., 2010
Y24	c.[5741G>A]	p.[Arg1914His]	c.[5741G>A]	p.[Arg1914His]	Maksimova et al., 2010
Y25	c.[5741G>A]	p.[Arg1914His]	c.[5741G>A]	p.[Arg1914His]	Maksimova et al., 2010
Y26	c.[5741G>A]	p.[Arg1914His]	c.[5741G>A]	p.[Arg1914His]	Maksimova et al., 2010
Y27	c.[5741G>A]	p.[Arg1914His]	c.[5741G>A]	p.[Arg1914His]	Maksimova et al., 2010
Y28	c.[5741G>A]	p.[Arg1914His]	c.[5741G>A]	p.[Arg1914His]	Maksimova et al., 2010
Y29	c.[5741G>A]	p.[Arg1914His]	c.[5741G>A]	p.[Arg1914His]	Maksimova et al., 2010
Y30	c.[5741G>A]	p.[Arg1914His]	c.[5741G>A]	p.[Arg1914His]	Maksimova et al., 2010
Y31	c.[5741G>A]	p.[Arg1914His]	c.[5741G>A]	p.[Arg1914His]	Maksimova et al., 2010
Y32	c.[5741G>A]	p.[Arg1914His]	c.[5741G>A]	p.[Arg1914His]	Maksimova et al., 2010
Y33	c.[5741G>A]	p.[Arg1914His]	c.[5741G>A]	p.[Arg1914His]	Maksimova et al., 2010
Y34	c.[5741G>A]	p.[Arg1914His]	c.[5741G>A]	p.[Arg1914His]	Zhozhikov et al., 2023
Y35	c.[5741G>A]	p.[Arg1914His]	c.[5741G>A]	p.[Arg1914His]	Zhozhikov et al., 2023
Y36	c.[5741G>A]	p.[Arg1914His]	c.[5741G>A]	p.[Arg1914His]	Zhozhikov et al., 2023
Y37	c.[5741G>A]	p.[Arg1914His]	c.[5741G>A]	p.[Arg1914His]	Zhozhikov et al., 2023
Y38	c.[5741G>A]	p.[Arg1914His]	c.[5741G>A]	p.[Arg1914His]	Zhozhikov et al., 2023
Y39	c.[5741G>A]	p.[Arg1914His]	c.[5741G>A]	p.[Arg1914His]	Zhozhikov et al., 2023
Y40	c.[5741G>A]	p.[Arg1914His]	c.[5741G>A]	p.[Arg1914His]	Zhozhikov et al., 2023
Y41	c.[5741G>A]	p.[Arg1914His]	c.[5741G>A]	p.[Arg1914His]	Zhozhikov et al., 2023
Y42	c.[5741G>A]	p.[Arg1914His]	c.[5741G>A]	p.[Arg1914His]	Zhozhikov et al., 2023
Y43	c.[5741G>A]	p.[Arg1914His]	c.[5741G>A]	p.[Arg1914His]	Zhozhikov et al., 2023
Y44	c.[5741G>A]	p.[Arg1914His]	c.[5741G>A]	p.[Arg1914His]	Zhozhikov et al., 2023
Y45	c.[5741G>A]	p.[Arg1914His]	c.[5741G>A]	p.[Arg1914His]	Zhozhikov et al., 2023
Y46	c.[5741G>A]	p.[Arg1914His]	c.[5741G>A]	p.[Arg1914His]	Zhozhikov et al., 2023
Y47	c.[5741G>A]	p.[Arg1914His]	c.[5741G>A]	p.[Arg1914His]	Zhozhikov et al., 2023
Y48	c.[5741G>A]	p.[Arg1914His]	c.[5741G>A]	p.[Arg1914His]	Zhozhikov et al., 2023
Y49	c.[5741G>A]	p.[Arg1914His]	c.[5741G>A]	p.[Arg1914His]	Zhozhikov et al., 2023
Y50	c.[5741G>A]	p.[Arg1914His]	c.[5741G>A]	p.[Arg1914His]	Zhozhikov et al., 2023
Y51	c.[5741G>A]	p.[Arg1914His]	c.[5741G>A]	p.[Arg1914His]	Zhozhikov et al., 2023
Y52	c.[5741G>A]	p.[Arg1914His]	c.[5741G>A]	p.[Arg1914His]	Zhozhikov et al., 2023
Y53	c.[5741G>A]	p.[Arg1914His]	c.[5741G>A]	p.[Arg1914His]	Zhozhikov et al., 2023
Y54	c.[5741G>A]	p.[Arg1914His]	c.[5741G>A]	p.[Arg1914His]	Zhozhikov et al., 2023
Y55	c.[5741G>A]	p.[Arg1914His]	c.[5741G>A]	p.[Arg1914His]	Zhozhikov et al., 2023
Y56	c.[5741G>A]	p.[Arg1914His]	c.[5741G>A]	p.[Arg1914His]	Zhozhikov et al., 2023
Y57	c.[5741G>A]	p.[Arg1914His]	c.[5741G>A]	p.[Arg1914His]	Zhozhikov et al., 2023
Y58	c.[5741G>A]	p.[Arg1914His]	c.[5741G>A]	p.[Arg1914His]	Zhozhikov et al., 2023
Y59	c.[5741G>A]	p.[Arg1914His]	c.[5741G>A]	p.[Arg1914His]	Zhozhikov et al., 2023
Y60	c.[5741G>A]	p.[Arg1914His]	c.[5741G>A]	p.[Arg1914His]	Zhozhikov et al., 2023
Y61	c.[5741G>A]	p.[Arg1914His]	c.[5741G>A]	p.[Arg1914His]	Zhozhikov et al., 2023
Y62	c.[5741G>A]	p.[Arg1914His]	c.[5741G>A]	p.[Arg1914His]	Zhozhikov et al., 2023
Y63	c.[5741G>A]	p.[Arg1914His]	c.[5741G>A]	p.[Arg1914His]	Zhozhikov et al., 2023
Y64	c.[5741G>A]	p.[Arg1914His]	c.[5741G>A]	p.[Arg1914His]	Zhozhikov et al., 2023
Y65	c.[5741G>A]	p.[Arg1914His]	c.[5741G>A]	p.[Arg1914His]	Zhozhikov et al., 2023
Y66	c.[5741G>A]	p.[Arg1914His]	c.[5741G>A]	p.[Arg1914His]	Zhozhikov et al., 2023
Y67	c.[5741G>A]	p.[Arg1914His]	c.[5741G>A]	p.[Arg1914His]	Zhozhikov et al., 2023
Y68	c.[5741G>A]	p.[Arg1914His]	c.[5741G>A]	p.[Arg1914His]	Zhozhikov et al., 2023
Y69	c.[5741G>A]	p.[Arg1914His]	c.[5741G>A]	p.[Arg1914His]	Zhozhikov et al., 2023
Y70	c.[5741G>A]	p.[Arg1914His]	c.[5741G>A]	p.[Arg1914His]	Zhozhikov et al., 2023
Y71	c.[5741G>A]	p.[Arg1914His]	c.[5741G>A]	p.[Arg1914His]	Zhozhikov et al., 2023
Y72	c.[5741G>A]	p.[Arg1914His]	c.[5741G>A]	p.[Arg1914His]	Zhozhikov et al., 2023
Y73	c.[5741G>A]	p.[Arg1914His]	c.[5741G>A]	p.[Arg1914His]	Zhozhikov et al., 2023
Y74	c.[5741G>A]	p.[Arg1914His]	c.[5741G>A]	p.[Arg1914His]	Zhozhikov et al., 2023
Y75	c.[5741G>A]	p.[Arg1914His]	c.[5741G>A]	p.[Arg1914His]	Zhozhikov et al., 2023
Y76	c.[5741G>A]	p.[Arg1914His]	c.[5741G>A]	p.[Arg1914His]	Zhozhikov et al., 2023
Y77	c.[5741G>A]	p.[Arg1914His]	c.[5741G>A]	p.[Arg1914His]	Zhozhikov et al., 2023
Y78	c.[5741G>A]	p.[Arg1914His]	c.[5741G>A]	p.[Arg1914His]	Zhozhikov et al., 2023
Y79	c.[5741G>A]	p.[Arg1914His]	c.[5741G>A]	p.[Arg1914His]	Zhozhikov et al., 2023
Y80	c.[5741G>A]	p.[Arg1914His]	c.[5741G>A]	p.[Arg1914His]	Zhozhikov et al., 2023
Y81	c.[5741G>A]	p.[Arg1914His]	c.[5741G>A]	p.[Arg1914His]	Zhozhikov et al., 2023
Y82	c.[5741G>A]	p.[Arg1914His]	c.[5741G>A]	p.[Arg1914His]	Zhozhikov et al., 2023
Y83	c.[5741G>A]	p.[Arg1914His]	c.[5741G>A]	p.[Arg1914His]	Zhozhikov et al., 2023
Y84	c.[5741G>A]	p.[Arg1914His]	c.[5741G>A]	p.[Arg1914His]	Zhozhikov et al., 2023
Y85	c.[5741G>A]	p.[Arg1914His]	c.[5741G>A]	p.[Arg1914His]	Zhozhikov et al., 2023
Y86	c.[5741G>A]	p.[Arg1914His]	c.[5741G>A]	p.[Arg1914His]	Zhozhikov et al., 2023
Y87	c.[5741G>A]	p.[Arg1914His]	c.[5741G>A]	p.[Arg1914His]	Zhozhikov et al., 2023
Y88	c.[5741G>A]	p.[Arg1914His]	c.[5741G>A]	p.[Arg1914His]	Zhozhikov et al., 2023
Y89	c.[5741G>A]	p.[Arg1914His]	c.[5741G>A]	p.[Arg1914His]	Zhozhikov et al., 2023
Y90	c.[5741G>A]	p.[Arg1914His]	c.[5741G>A]	p.[Arg1914His]	Zhozhikov et al., 2023
Y91	c.[5741G>A]	p.[Arg1914His]	c.[5741G>A]	p.[Arg1914His]	Zhozhikov et al., 2023
