# Supplementary material for: Hepatic Phenotype in NBAS‐Associated Disease: Clinical Course, Prognostic Factors and Outcome in 230 Patients
Source: Liver Int. 2025 May 28;45(7):e70146. doi: 10.1111/liv.70146 (PMC12117995; doi:10.1111/liv.70146)
Supplement: Supplementary file 6 — Table S3. Age at liver biopsy and histological findings by subgroups. ILFS2, infantile liver failure syndrome type 2; SOPH, short stature, optic atrophy and Pelger–Huët anomaly. [file LIV-45-0-s007.xlsx]

## Sheet: Tabelle1
Groups	Number of patients	Age at liver biopsy in years median (range)
all	64	2 (0.08 - 14.83)		n = 47
no subgroup	14	1.8 (0.08 - 6.92)		n = 12
combined	14	2.2 (0.67 - 14.83)		n = 12
ILFS2	29	1.7 (0.5 - 6)		n = 17
SOPH	7	1.1 (0.42 - 5.08)		n = 6
Fibrosis		No fibrosis		Portal fibrosis		Periportal fibrosis/ formation of septa		Septa forming fibrosis with architecture disturbances		Cirrhosis
all	48	28	0.583333	10	0.208333	10	0.208333		0	0
no subgroup	10	2	0.2	4	0.4	4	0.4		0	0
combined	9	7	0.777778	2	0.222222	0	0		0	0
ILFS2	23	14	0.608696	3	0.130435	6	0.26087		0	0
SOPH	6	5	0.833333	1	0.166667	0	0		0	0
Steatosis		No steatosis		Microvesicular steatosis		Macrovesicular steatosis		Micro- and macrovesicular steatosis
all	52	8	0.153846	29	0.557692	7	0.134615	8	0.153846
no subgroup	13	0	0	6	0.461538	4	0.307692	3	0.230769
combined	10	1	0.1	6	0.6	2	0.2	1	0.1
ILFS2	23	6	0.26087	14	0.608696	0	0	3	0.130435
SOPH	6	1	0.166667	3	0.5	1	0.166667	1	0.166667
Necrosis		No cell death		Single cell necrosis		Group cell necrosis
all	37	17	0.459459	10	0.27027	10	0.27027
no subgroup	8	4	0.5	3	0.375	1	0.125
combined	10	4	0.4	3	0.3	3	0.3
ILFS2	15	7	0.466667	2	0.133333	6	0.4
SOPH	4	2	0.5	2	0.5	0	0
